# Supplementary material for: Co-Precipitation Synthesis and Optical Properties of Mn4+-Doped Hexafluoroaluminate w-LED Phosphors
Source: Materials (Basel). 2017 Nov 17;10(11):1322. doi: 10.3390/ma10111322 (PMC5706269; doi:10.3390/ma10111322)
Supplement: Supplementary file 1 [file materials-10-01322-s001.zip]

Archive with 2 entries (2 files):
- materials-234019-Supplementary Materials.pdf
- materials-234019-Suppl vedio.mp4
